# Supplementary material for: Selective posttranslational inhibition of CaVβ1-associated voltage-dependent calcium channels with a functionalized nanobody
Source: Nat Commun. 2022 Dec 9;13:7556. doi: 10.1038/s41467-022-35025-7 (PMC9734117; doi:10.1038/s41467-022-35025-7)
Supplement: Supplementary file 4 — Source Data [file 41467_2022_35025_MOESM4_ESM.xlsx]

## Sheet: Figure 2
Figure 2a							Figure 2b
	nb	b1	b2	b3	b4			nb	b1	b2	b3	b4
	F3	243.968	1926.11	29.9953	700			E8	142.863	100000	591460	104093
		560.476	999.177	336.352	994.829				924.719	61233.2	50927.8	67739.1
		531.751	1427.52	490.416	423.201				832.384	65303.8		33049.9
			410.676
			307.028
									204.009
									21.7627
	mean	445.398	1014.1	285.588	706.01			mean	425.148	75512.3	321194	68294.1
	sem	101.056	305.53	135.314	165.042			sem	187.979	12300.1	270266	20510.3
Figure 2i
	NT-SH3	SH3	b3[b1SH3]
	469.392	372.448	500
	201.716		274.245
	481.561	375.164	865.573
	159.872

## Sheet: Figure 4
Figure 4b
Voltage (mV)	CFP																					E8
-40	-0.54	-0.69	-0.683454	1.12553	-0.82	-0.86	-0.61	-0.35	-0.32	-0.51	-1.55598	0.559842	-0.64	-1.07	-7.79	-6.32	-0.62	-0.5	-0.65	-1.01		-0.75	-0.82	-1.1549	-0.85	-0.25	-0.63	-1.56	-0.81	-1	-0.86	-1.06	-1.02	-0.6	0.33	-1.83	-0.52
-30	-1.05	-0.63	-0.707165	-0.903561	-0.93	-0.91	-0.81	-0.46	-0.65	-0.58	-1.80415	0.396268	-1.27	-1.6	-7.14	-6.32	-0.66	-0.74	-0.91	-1.41		-0.96	-0.95	-1.16042	-0.72	-0.46	-0.79	-1.41	-0.81	-1.27	-0.9	-1.09	-0.98	-0.52	0.35	-1.3	-0.55
-20	-1.8	-1.19	-1.95964	-4.02045	-3.15	-1.1	-1.32	-0.65	-0.97	-1.37	-3.40616	-1.81242	-1.91	-2.67	-8.44	-7.47	-3.06	-2.5	-2.23	-4.01		-1.37	-1.3	-1.41699	-0.81	-0.74	-0.92	-1.54	-1.05	-1.59	-1.46	-1.48	-1.81	-0.54	-0.41	-1.1	-0.78
-10	-9.66	-4.68	-11.7077	-22.9136	-17.57	-4.55	-7.38	-2.26	-2.98	-5.42	-19.7384	-6.29263	-7.64	-8.56	-15.58	-13.79	-17.93	-9.72	-9.26	-35.02		-3.65	-5.92	-1.93902	-1.42	-1.7	-1.61	-3.29	-1.81	-2.66	-4.11	-2.55	-7.1	-0.86	-4.46	-1.78	-1.21
0	-52.1	-21.54	-78.4742	-134.72	-77.69	-29.09	-71.04	-11.37	-11.41	-43.07	-142.098	-33.11	-26.11	-31.02	-52.6	-48.28	-78.3	-40.45	-33.34	-236.24		-21.27	-23.92	-6.61832	-3.74	-6.38	-5.32	-14.35	-3.79	-8.29	-17.63	-11.27	-21.28	-2.57	-22.95	-2.09	-2.52
10	-98.51	-43.97	-153.149	-268.599	-119.81	-91.33	-169.6	-33.6	-28.73	-84.65	-256.207	-75.8789	-35.03	-47.59	-85.71	-70.69	-89.97	-72.7	-40.61	-189.06		-64.66	-48.22	-27.8881	-11.58	-10.91	-12.03	-29.16	-6.3	-15.26	-30.11	-26.49	-30.68	-3.24	-33.45	-3.79	-4.89
20	-84.22	-41.29	-127.247	-234.099	-96.67	-96.75	-136.99	-36.72	-29.76	-64.44	-212.848	-70.2526	-26.11	-36.9	-70.13	-59.77	-61.14	-60.14	-28.64	-144.7		-70.53	-47.94	-52.7168	-15.79	-11.09	-15.54	-22.95	-5.67	-14.52	-24.12	-29.49	-26.86	-2.88	-25.26	-3.49	-4.45
30	-57.07	-28.56	-86.5206	-161.364	-64.14	-72.22	-95.86	-26.45	-27.14	-52.84	-147.78	-49.5005	-16.56	-22.46	-44.16	-39.66	-34.58	-38.63	-15.82	-100.38		-51.75	-34.45	-48.1531	-12.76	-8.14	-12.36	-14.39	-3.45	-8.86	-14.63	-20.18	-16.87	-1.98	-14.66	-1.86	-2.76
40	-33.58	-17.11	-51.3072	-95.2348	-37.7	-45.18	-60.16	-16.48	-12.11	-35.5	-92.689	-29.8021	-8.28	-11.23	-22.73	-22.41	-17.09	-21.95	-7.67	-63.42		-32.97	-21.61	-30.8336	-7.68	-5.37	-7.7	-7.67	-1.92	-4.42	-7.68	-10.76	-9.26	-1.18	-6.09	0.28	-1.38
50	-16.5	-8.75	-26.5382	-48.2955	-18.91	-24.3	-32.66	-8.96	-6.31	-20.22	-51.8006	-15.5232	-3.18	-3.74	-7.79	-11.49	-5.87	-10.63	-3.04	-34.75		-18.07	-11.69	-15.8308	-4.41	-2.63	-3.96	-2.47	-0.83	-1.88	-3.13	-4.55	-4.27	0.92	3.2	-0.69	-0.76
60	-5.4	-3.32	-9.68505	-17.2235	-6.69	-10.05	-12.96	-4.01	-2.5	-9.16	-21.6695	-4.92921	0.64	1.6	2.6	-3.45	3.4	-3.37	1.07	-12.77		-7.75	-4.71	-7.64266	-1.79	-1.03	2.3	1.31	-0.55	0.83	-0.31	-0.66	2.75	1.75	5.13	2.32	-0.31
70	4.21	1.38	4.375	9.3553	5.48	2.36	6.49	-0.37	1.7	2.26	3.84244	2.90668	3.82	6.42	11.69	3.45	12.43	3.47	3.51	8.52		5.46	2.37	4.73112	0.89	0.8	-2.34	4.44	1.23		2.71	2.89	4.71	2.06	8.58	1.89	0.69
80	13.69	5.89	18.1237	29.9515	16.86	12.85	19.45	3.27	3.53	7.84	25.8713	11.519	7.64	12.3	21.43	11.49	26.36	9.57	6.67	29.75		6.96	4.15	6.95503	2.81	2.21	4.7	10.96	2.42		6.78	7.8	8.14	3.86	13.26	2.03	1.4
Figure 4c
Voltage (mV)	CFP																					E8
-10	0.94472	0.925187	0.942104	0.950638	0.988997	0.798288	0.885317	0.846279	1.01685	0.942023	0.882734	0.908581	0.915	0.952	0.956	0.912	0.88	0.96	0.82	0.83		1.03277	0.833417	0.822598	0.840141	0.734835	0.537	1.06	0.755	0.571	0.761	0.33	0.53	0.51
0	0.961977	0.899556	0.950933	0.968509	0.96974	1.00452	1.00845	0.859214	1.01856	1.00336	0.980003	0.989906	1.18	1.11	1	1.05	0.9	0.93	0.92	0.93		0.920315	0.968328	0.467815	0.515627	0.903987	0.411	0.888	0.585	0.502	0.646	0.23	0.46	0.62
10	0.945019	0.944916	0.929454	0.917332	0.957029	0.980743	0.992101	0.959732	0.986079	0.993622	0.928554	0.980509	1.02	1.04	0.989	0.983	0.93	0.91	0.92	0.92		0.788484	0.981072	0.396038	0.63317	0.973279	0.501	0.744	0.514	0.595	0.515	0.27	0.6	0.55
20	0.948926	0.956072	0.940857	0.9201	0.952371	0.962998	0.973429	0.940235	1.01111	1.00138	0.921678	0.994081	0.965	0.991	0.947	0.926	0.94	0.91	0.94	0.92		0.773684	0.987391	0.426026	0.710432	0.967298	0.554	0.8	0.602	0.652	0.581	0.32	0.65	0.57
30	0.952209	0.96535	0.958475	0.933286	0.942575	0.951593	0.966233	0.970259	0.996046	0.993958	0.935468	0.996013	0.941	0.989	0.949	0.933	0.93	0.92	0.95	0.91		0.796502	0.983301	0.526917	0.699258	0.920973	0.617	0.708	0.675	0.665	0.581	0.37	0.62	0.55
Figure 4e
Voltage (mV)	CFP										E8
-40	0.5	0.64	-0.652036	-1.9	-0.94	-0.360046	-0.71677	-0.95269			-3.38	-0.61	-2.20543	-0.32	-3.11	-0.55
-30	1	-0.77	-0.740958	-2.2	-1.04	-0.477585	-1.16404	-1.9818			-1.52	-1.75	-7.81219	0.47	-3.1	-0.61
-20	-0.98	-1.91	-0.983473	-2.66	-3.49	-1.04041	-1.48708	-3.4105			-3.7	-1.51	-4.44476	-1.48	-14.76	-1.47
-10	-7.82	-2.74	-2.29599	-3.81	-19.65	-4.58159	-5.24752	-26.825			-21.36	-7.34	-26.2581	-16.46	-74.04	-9.79
0	-74.79	-11.48	-12.4	-21.56	-99.42	-25.1559	-22.9839	-302.58			-142.68	-51.83	-94.4419	-174.47	-83.94	-53.19
10	-178.99	-58.78	-36.9617	-33.6	-128.63	-54.5436	-47.3764	-238.26			-190.4	-101.58	-105.086	-145.42	-64.27	-68.47
20	-146.32	-53.26	-43.509	-27.79	-99.75	-48.258	-42.7199	-177.28			-150.75	-83.09	-75.7152	-115.63	-39.05	-53.52
30	-101.45	-35.82	-31.7856	-20.7	-65.67	-32.299	-30.4298	-125.48			-107.75	-55.24	-49.2533	-85.91	-30.15	-36.28
40	-62.67	-20.88	-21.4353	-14.15	-37.68	-18.8287	-18.218	-83.161			-66.22	-32.68	-28.4743	-60.01	-22.21	-21.81
50	-33.64	-10.15	-9.99461	-8.99	-17.73	-9.20923	-9.84907	-47.651			-33.26	-16.87	-13.7933	-37.08	-4.27	-9.56
60	-13.66	-3.22	-3.79958	-4.33	-4.76	-3.06744	-3.25863	-15.521			-12.7	-6.74	-4.36438	-17.09	-14.39	6.91
70	0.85	4.36	0.500563	-5.61	6.33	1.93508	2.68087	13.195			7.64	1.52	3.77886	5.84	-27.5	8.98
80	13.49	8.65	3.96485	3.16	17.1	7.20769	9.41242	35.656			26.28	9.13	10.7981	15.73	12.84	11.05
Figure 4f
Voltage (mV)	CFP										E8
-10	0.957307	0.536408	0.905485	0.978294	0.990203	0.980812	0.94728				0.935672	0.95623	0.91855	0.999679	1.00465
0	1.01407	1.03484	0.992129	0.966549	0.996857	0.973624	0.936394				0.998262	1.0201	1	0.996633	1.00035
10	0.988329	0.985215	1.00544	0.971513	0.992026	0.985383	0.907119				0.963794	0.987164	0.986466	0.99321	0.99232
20	0.980321	0.989495	1.00954	0.967781	0.982521	0.953449	0.885888				0.964988	0.991392	0.975852	0.989539	0.978773
30	0.986685	0.968428	1.01494	0.93421	0.957792	0.973585					0.969328	0.991944	0.983337	0.970152	0.975322
Figure 4h	CFP																			E8
Voltage (mV)	-0.83	-0.39	-0.76	-0.55	-1.12066	-0.45	-0.466101	-1.2	-0.59	-0.770531	-1.88487	-1.00923	-0.67	-0.67		-0.95	-0.72	-1.08		-1.87	-0.9	-0.728757	-0.700941	-1.98	-0.55	-0.51
-40	-1.21	-0.54	-1.04	-0.5	-1.77578	-0.59	-0.598989	-1.03	-0.79	-0.973672	-1.8091	-2.55754	-0.93	-0.9		-0.8	-1.36	-1.35		-2.45	-0.79	-1.00485	-0.831985	-2.46	-1.15	-0.54
-30	-0.73	0.92	-1.65	-0.98	-3.5731	-0.97	-1.00405	-2.24	-1.55	-1.88836	-4.60604	-2.21577	-1.97	-2.12		-2.21	-3.85	-2.16		-2.63	-2.15	-2.21136	-1.56728	-2.41	-2.84	-1.09
-20	-1.74	-1.69	-4.12	-3.93	-21.0183	-2.05	-2.00506	-8.51	-6.11	-7.28937	-4.00514	-6.33676	-10.37	-11.59		-2.79	-14.77	-9.07		-10.72	-10.64	-13.4444	-6.64088	-5.42	-18.84	-4.61
-10	-6.73	-6.88	-19.89	-11.27	-124.366	-12.96	-6.8736	-59.59	-33.3	-39.2338	-8.30865	-25.3162	-58.5	-75.41		-13.34	-36.76	-34.85		-28.83	-28.75	-106.574	-59.0375	-12.76	-99.25	-20.97
0	-19.77	-18.18	-52.73	-16.93	-285.916	-44.2	-15.909	-132.08	-113.16	-119.217	-13.2586	-61.5331	-82.72	-151.32		-90.33	-43.03	-49.97		-64	-42.46	-251.065	-92.375	-71.88	-112.58	-30.36
10	-20.23	-17.7	-56.44	-14.55	-266.817	-52.1	-17.5376	-111.05	-127.15	-127.541	-14.4712	-65.5577	-65.54	-123.96		-172.53	-31.3	-39.46		-49.01	-34.43	-216	-75.0956	-71.36	-80.56	-24.32
20	-15.98	-13.09	-41	-10.26	-189.408	-39.74	-12.8331	-79.69	-95.58	-96.1594	-10.9883	-47.0437	-45.87	-83.98		-140.48	-18.29	-23.59		-39.29	-23.6	-152.178	-53.1574	-53.5	-46.95	-15.26
30	-13.45	-8.49	-25.38	-6.14	-115.623	-24.74	-7.62753	-50.95	-61.51	-63.0966	-6.64721	-30.2099	-27.91	-50.35		-92.74	-7.78	-10.97		-25.52	-13.93	-96.2071	-34.7221	-31.32	-23.08	-8.19
40	-8.68	-5.11	-13.68	-3.18	-60.7099	-13.13	-3.85168	-28.95	-34.11	-35.2865	-1.70081	-16.6338	-14.5	-26.04		-51.68	1.68	-2.54		-14.36	-7.24	-51.4763	-21.7515	-17.93	-8.03	-3.52
50	-1.74	-1.55	-5.38	-1.58	-23.8324	-19.09	-1.52567	-12.2	-14.46	-15.1657	1.24847	-7.3493	-5.31	-10.19		-21.22	7.27	4.09		-5.42	-3.13	-20.3503	-11.3066	-3.25	3.95	1.35
60	2.38	1.62	0.78	1.26	5.43352	-6.16	0.657359	6.06	3.2	4.09256	4.70153	-1.42578	1.73	3.6		2.88	14.97	11.09		5.03	0.6	6.22544	3.76816	8.25		2.97
70	5.74	2.71	7.18	1.68	32.8648	-4.8	2.80146	15.84	18.02	21.2	7.87144	6.02754	9.53	15.52		17.23	25.63	20.75		8.64	4.03	28.2402	4.54154	19.24		6.77
80
Figure 4i
Voltage (mV)	CFP													E8
-10	0.714246	0.734773	0.881971	0.861668	0.805081	0.857513	0.639408	0.920896	0.843816	0.992101	0.798398	0.829609		0.926923	0.945692	0.88142	0.65	0.7	1.04
0	0.897678	0.804311	0.8282	0.921436	0.857493	0.80634	0.843069	0.995545	0.932492	0.97794	1	0.938719		0.860449	0.884445	0.854606	0.76	0.78	0.86
10	0.945045	0.88315	0.85814	0.948636	0.887158	0.865499	0.888487	0.98721	0.947278	0.962882	0.973086	0.927119		0.847396	0.900732	0.926831	0.84	0.86	0.9
20	0.960888	0.923182	0.893017	0.925389	0.904877	0.909817	0.93678	0.974356	0.949759	0.961769	0.910575	0.933135		0.917858	0.907889	0.939872	0.95	0.9	0.92
30	0.995155	0.986109	0.921593	0.894743	0.92678	0.940147	0.958133	0.959361	0.953013	0.954336	0.883675	0.950977		0.876527	0.932408	0.943296	1.01	0.91	1
Figure 4k
Voltage (mV)	CFP								E8
-40	-1.88	-1	-0.84	-0.6	-1.03	-0.693457	-0.483755		-1.33	-1.76	-0.66	-0.32	-0.36	-0.48	-0.76	-0.586764
-30	-2.27	-1.09	-0.57	-0.86	-2.28	-0.827138	-1.18663		-2.23	-3.2	-1.01	-0.74	-0.33	-0.85	-1.28	-0.941181
-20	-2.46	-1.47	-1.29	-1.45	-3.17	-1.91353	-1.15291		-4.16	-5.52	-1.25	-3.1	-1.24	-2.39	-2.67	-2.9015
-10	-7.28	-12.06	-4.91	-7.72	-20.26	-8.26983	-2.58578		-26.79	-22.87	-2.8	-25.19	-5.8	-14.68	-12.41	-5.46126
0	-83.3	-67.15	-109.04	-151.53	-229.51	-34.231	-11.6954		-161.63	-91.81	-12.01	-185.08	-27.32	-118.92	-72.13	-31.3063
10	-69.86	-84.73	-94.11	-178.56	-246.13	-62.8638	-27.6692		-147.55	-80.58	-22.09	-169.55	-44.2	-177.03	-126.6	-75.2969
20	-49.89	-60.46	-70.92	-132.59	-170.25	-55.5009	-27.781		-105.96	-53.08	-18.33	-117.78	-33.5	-139.66	-105.31	-63.1937
30	-31.93	-35.65	-49.16	-89.55	-116.16	-38.7966	-20.3966		-64.21	-30.21	-10.53	-69.72	-20.06	-96.18	-72.09	-44.3126
40	-19.16	-17.72	-31.74	-55.03	-44.43	-23.875	-12.1624		-32.42	-14.37	-5.06	-35.03	-10.23	-58.65	-43.1	-26.6598
50	-8.91	-6.75	-18.03	-29.21	-5.3	-12.0638	-6.41983		-12.85	-5.15	-2.1	-13.66	-4.3	-30.28	-22.04	-13.9071
60	-3.83	3.73	-8.51	-12.62	7.99	-4.71078	-2.73886		2.61	4.39	0.72	2.84	-1.08	-10.9	-8.73	-5.42835
70	2.88	9.91	-2.23	5.69	48.95	1.36319	0.192304		13.47	9.89	2.78	17.6	3	6.22	2.19	2.28835
80	9.4	21.9	6.38	6.16	0	7.10431	2.33173		27.78	17.8	5.86	37.3	6.96	20.11	12.4	5.65394
Figure 4l
Voltage (mV)	CFP													E8
-10	0.997	0.977	0.981624	0.88828	0.744606	0.65823	0.881988	0.92911	0.953837	1.00301	0.92798	0.761309		1.08	0.866	1.1	0.908	0.913	0.943903	0.92498	0.93236	0.83684	0.963507
0	1.07	1.05	1.00466	1.03354	0.937411	0.957348	0.982703	1.0156	0.97088	0.991422	0.989881	0.99782		1.05	0.997	1.02	1	0.934	1.01354	0.992482	0.98889	0.935681	0.974626
10	1.01	0.994	0.991372	0.990844	0.899864	0.994818	0.991312	0.976658	0.952785	0.984296	0.971872	0.957691		0.969	0.989	1.03	0.973	0.948	0.972694	0.981627	0.968254	0.954597	0.957039
20	1.01	0.994	0.989952	0.987143	0.991816	0.979917	0.982859	0.979755	0.956902	0.995171	0.969599	0.989708		0.975	0.992	1.02	0.982	0.971	0.983007	0.985157	0.965196	0.970294	0.956925
30

## Sheet: Figure 5
Figure 5c
		Alexa-647 geometric mean				YFP geometric mean
		CFP	E8			CFP	E8
		626	602			466.2	314.2
		956	360			1436.4	837.4
		680	290			800	601
		677	319			1028	719
		674	379			1105.6	1011.6
		954	719			1935	1712
Figure 5g
		Po
		CFP	E8
		0.4646	0.04795
		0.3193	0.1843
		0.2796	0.2325
		0.3776	0.2891
		0.3154	0.2051
			0.1856
			0.1024
			0.07045

## Sheet: Figure 6_WB
Figure 6c
										CFP	E8	Chisel-1
										1	0.757487	0.469538
										1	1.76658	1.02641
										1	0.838749	0.473324
										1	0.972168	0.705024
										1	0.754222	0.287281
Figure 6d
																	CFP	E8	ENd
																	1	1.07743	1.52756
																	1	1.10584	0.953945
																	1	0.97111	1.30031
																	1	1.03824	1.8352
																	1	1.24314	1.76708
Figure 6e
									CFP	E8	ENd
									1	0.971733	0.551262
									1	0.786735	0.94133
									1	0.640915	1.10614
									1	0.781805	0.746988
									1	1.37695	0.0286887
									1	1.2481	0.554447
Figure 6f
																CFP	E8	ENd
																1	1.11419	1.56643
																1	1.42904	3.12546
																1	1.61947	2.05238
																1	1.48856	1.27881
																1	1.10466	2.11011
																1	0.814552	2.18837

## Sheet: Figure 6_IV
Figure 6h
Voltage (mV)	CFP																					Chisel-1
-40	-0.54	-0.69	-0.683454	1.12553	-0.82	-0.86	-0.61	-0.35	-0.32	-0.51	-1.55598	0.559842	-0.64	-1.07	-7.79	-6.32	-0.62	-0.5	-0.65	-1.01		-2.53	-0.38	-0.926667	-0.275329	-1.71181	-0.59	0.5	-1.8	-1.44	-1.06
-30	-1.05	-0.63	-0.707165	-0.903561	-0.93	-0.91	-0.81	-0.46	-0.65	-0.58	-1.80415	0.396268	-1.27	-1.6	-7.14	-6.32	-0.66	-0.74	-0.91	-1.41		-1.62	-0.63	-0.933005	-0.210649	-0.677833	-0.63	-1.08	-1.97	-2.05	-0.99
-20	-1.8	-1.19	-1.95964	-4.02045	-3.15	-1.1	-1.32	-0.65	-0.97	-1.37	-3.40616	-1.81242	-1.91	-2.67	-8.44	-7.47	-3.06	-2.5	-2.23	-4.01		-1.59	-0.51	-1.10291	-0.280515	-0.45037	-0.55	1.01	-2.14	-2.56	-1.17
-10	-9.66	-4.68	-11.7077	-22.9136	-17.57	-4.55	-7.38	-2.26	-2.98	-5.42	-19.7384	-6.29263	-7.64	-8.56	-15.58	-13.79	-17.93	-9.72	-9.26	-35.02		-2.04	-0.61	-1.4662	-0.357547	-0.709044	-0.58	0.66	-2.01	-2.96	-1.44
0	-52.1	-21.54	-78.4742	-134.72	-77.69	-29.09	-71.04	-11.37	-11.41	-43.07	-142.098	-33.11	-26.11	-31.02	-52.6	-48.28	-78.3	-40.45	-33.34	-236.24		-2.16	-1.19	-0.440211	-0.35736	-0.840217	-1.09	-0.93	-2.4	-2.38	-1.97
10	-98.51	-43.97	-153.149	-268.599	-119.81	-91.33	-169.6	-33.6	-28.73	-84.65	-256.207	-75.8789	-35.03	-47.59	-85.71	-70.69	-89.97	-72.7	-40.61	-189.06		-3.03	-2.97	-1.68545	-0.136811	-0.697899	-0.71	-0.65	-2.48	-1.59	-2.54
20	-84.22	-41.29	-127.247	-234.099	-96.67	-96.75	-136.99	-36.72	-29.76	-64.44	-212.848	-70.2526	-26.11	-36.9	-70.13	-59.77	-61.14	-60.14	-28.64	-144.7		-1.48	-3.31	-1.10427	-0.224335	-1.17188	-0.45	0.85	-2.1	-1.61	-2.28
30	-57.07	-28.56	-86.5206	-161.364	-64.14	-72.22	-95.86	-26.45	-27.14	-52.84	-147.78	-49.5005	-16.56	-22.46	-44.16	-39.66	-34.58	-38.63	-15.82	-100.38		2.09	-2.6	5.47934	-0.382609	0.512116	-0.57	1.84	-1.58	-1.44	-1.27
40	-33.58	-17.11	-51.3072	-95.2348	-37.7	-45.18	-60.16	-16.48	-12.11	-35.5	-92.689	-29.8021	-8.28	-11.23	-22.73	-22.41	-17.09	-21.95	-7.67	-63.42		2.25	-1.73	2.11272	-0.14063	-0.325768	-1.07	1.93	-1.55	-1.8	-1.02
50	-16.5	-8.75	-26.5382	-48.2955	-18.91	-24.3	-32.66	-8.96	-6.31	-20.22	-51.8006	-15.5232	-3.18	-3.74	-7.79	-11.49	-5.87	-10.63	-3.04	-34.75		-5.12	-1.23	7.09859	0.112528	0.343225	-1.24	1.61	-1.33	-1.16	-0.89
60	-5.4	-3.32	-9.68505	-17.2235	-6.69	-10.05	-12.96	-4.01	-2.5	-9.16	-21.6695	-4.92921	0.64	1.6	2.6	-3.45	3.4	-3.37	1.07	-12.77		-1.61	-0.83	5.98873	0.126283	-0.601957	-0.79	2.8	-1.63	-1.3	-0.59
70	4.21	1.38	4.375	9.3553	5.48	2.36	6.49	-0.37	1.7	2.26	3.84244	2.90668	3.82	6.42	11.69	3.45	12.43	3.47	3.51	8.52		5.46	-0.49	4.92535	0.0973043	-0.49892	-0.41	2.81	-1.05
80	13.69	5.89	18.1237	29.9515	16.86	12.85	19.45	3.27	3.53	7.84	25.8713	11.519	7.64	12.3	21.43	11.49	26.36	9.57	6.67	29.75		4.68	0.17	4.67836	0.516677	4.79841	0.35	4.52	-0.84
Figure 6i
Voltage (mV)	CFP										Chisel-1
-40	0.5	0.64	-0.652036	-1.9	-0.94	-0.360046	-0.71677	-0.95269			-0.53	-0.68	-0.823527	-1.42	-5.34	-2.83593
-30	1	-0.77	-0.740958	-2.2	-1.04	-0.477585	-1.16404	-1.9818			-1.31	-0.86	-0.991	-2.29	-1.74	-1.70204
-20	-0.98	-1.91	-0.983473	-2.66	-3.49	-1.04041	-1.48708	-3.4105			-0.51	-1.16	-2.28536	-9.33	-4.52	-6.05444
-10	-7.82	-2.74	-2.29599	-3.81	-19.65	-4.58159	-5.24752	-26.825			-1.49	-2.91	-9.34636	-43.89	-9.33	-16.1093
0	-74.79	-11.48	-12.4	-21.56	-99.42	-25.1559	-22.9839	-302.58			-1.9	-18.39	-290.727	-110.74	-30.06	-63.4417
10	-178.99	-58.78	-36.9617	-33.6	-128.63	-54.5436	-47.3764	-238.26			-8.81	-37.44	-253.464	-105.82	-48.88	-110.417
20	-146.32	-53.26	-43.509	-27.79	-99.75	-48.258	-42.7199	-177.28			-6.07	-30.28	-183.6	-75.4	-43.22	-101.361
30	-101.45	-35.82	-31.7856	-20.7	-65.67	-32.299	-30.4298	-125.48			-6.52	-22.03	-133.936	-47.45	-28.57	-62.0685
40	-62.67	-20.88	-21.4353	-14.15	-37.68	-18.8287	-18.218	-83.161			-1.51	-14.98	-93.5182	-25.87	-20.91	-20.2481
50	-33.64	-10.15	-9.99461	-8.99	-17.73	-9.20923	-9.84907	-47.651			8.21	-15.32	-56.8246	-10.9	-10.02	9.88889
60	-13.66	-3.22	-3.79958	-4.33	-4.76	-3.06744	-3.25863	-15.521			10.34	-4.31	-30.2755	3.07	-17.55	33.7491
70	0.85	4.36	0.500563	-5.61	6.33	1.93508	2.68087	13.195			10.3	-3.4	11.5927	16.58	-5.45	-15.6537
80	13.49	8.65	3.96485	3.16	17.1	7.20769	9.41242	35.656			0	1.39	17.8564	29.43	-13.2	0
Figure 6j
Voltage (mV)	CFP																		Chisel-1
-40	-0.83	-0.39	-0.76	-0.55	-1.12066	-0.45	-0.466101	-1.2	-0.59	-0.770531	-1.88487	-1.00923	-0.67	-0.67	-0.95	-0.72	-1.08		-0.64	-0.46	-0.559105	-0.939535	-0.76	-0.57	-0.539	-0.444777
-30	-1.21	-0.54	-1.04	-0.5	-1.77578	-0.59	-0.598989	-1.03	-0.79	-0.973672	-1.8091	-2.55754	-0.93	-0.9	-0.8	-1.36	-1.35		-0.7	-0.87	-0.614328	-1.38791	-0.51	-0.85	-0.788526	-0.826165
-20	-0.73	0.92	-1.65	-0.98	-3.5731	-0.97	-1.00405	-2.24	-1.55	-1.88836	-4.60604	-2.21577	-1.97	-2.12	-2.21	-3.85	-2.16		-0.89	-1.54	-0.819254	-1.27589	-0.41	-1.68	-1.43921	-2.08
-10	-1.74	-1.69	-4.12	-3.93	-21.0183	-2.05	-2.00506	-8.51	-6.11	-7.28937	-4.00514	-6.33676	-10.37	-11.59	-2.79	-14.77	-9.07		-1.85	-3.81	-1.41652	-3.34698	-1.69	-8.66	-5.19884	-10.3182
0	-6.73	-6.88	-19.89	-11.27	-124.366	-12.96	-6.8736	-59.59	-33.3	-39.2338	-8.30865	-25.3162	-58.5	-75.41	-13.34	-36.76	-34.85		-7.81	-26.02	-6.16269	-29.2597	-6.56	-83.52	-80.6368	-245.975
10	-19.77	-18.18	-52.73	-16.93	-285.916	-44.2	-15.909	-132.08	-113.16	-119.217	-13.2586	-61.5331	-82.72	-151.32	-90.33	-43.03	-49.97		-21.26	-86.48	-15.9239	-104.24	-25.53	-212.96	-76.0632	-231.736
20	-20.23	-17.7	-56.44	-14.55	-266.817	-52.1	-17.5376	-111.05	-127.15	-127.541	-14.4712	-65.5577	-65.54	-123.96	-172.53	-31.3	-39.46		-24.5	-81.2	-16.1184	-87.9922	-33.42	-174.08	-59.8316	-140.116
30	-15.98	-13.09	-41	-10.26	-189.408	-39.74	-12.8331	-79.69	-95.58	-96.1594	-10.9883	-47.0437	-45.87	-83.98	-140.48	-18.29	-23.59		-18.5	-58.26	-11.4851	-63.7419	-26.67	-123.14	-42.8411	-94.6942
40	-13.45	-8.49	-25.38	-6.14	-115.623	-24.74	-7.62753	-50.95	-61.51	-63.0966	-6.64721	-30.2099	-27.91	-50.35	-92.74	-7.78	-10.97		-11.66	-36.16	-6.89503	-42.0527	-17.37	-81.93	-29.0195	-64.4562
50	-8.68	-5.11	-13.68	-3.18	-60.7099	-13.13	-3.85168	-28.95	-34.11	-35.2865	-1.70081	-16.6338	-14.5	-26.04	-51.68	1.68	-2.54		-6.12	-18.96	-3.48577	-30.1938	-10.2	-46.14	-16.7895	-40.3917
60	-1.74	-1.55	-5.38	-1.58	-23.8324	-19.09	-1.52567	-12.2	-14.46	-15.1657	1.24847	-7.3493	-5.31	-10.19	-21.22	7.27	4.09		-2.37	-6.87	-1.26488	-11.5868	-5.11	-38.06	-7.20737	-20.7909
70	2.38	1.62	0.78	1.26	5.43352	-6.16	0.657359	6.06	3.2	4.09256	4.70153	-1.42578	1.73	3.6	2.88	14.97	11.09		1.82	6.01	2.64995	4.49395	-0.92	-13.35	6.12316	7.42083
80	5.74	2.71	7.18	1.68	32.8648	-4.8	2.80146	15.84	18.02	21.2	7.87144	6.02754	9.53	15.52	17.23	25.63	20.75		5.15	14.26	3.61731	9.53101	2.3	17.2	6.59421	14.4463
Figure 6k	CFP								Chisel-1
Voltage (mV)	-1.88	-1	-0.84	-0.6	-1.03	-0.693457	-0.483755		-0.31	-1.9	-0.25072	-0.284991	-0.263577	-0.69	-1.82	-0.464567	-4.8125	-0.780794
-40	-2.27	-1.09	-0.57	-0.86	-2.28	-0.827138	-1.18663		-0.32	-2.1	-0.60681	-0.228843	-0.64319	-1.09	-1.61	-0.427622	-2.68184	-0.819524
-30	-2.46	-1.47	-1.29	-1.45	-3.17	-1.91353	-1.15291		-0.73	-1.79	-1.93776	-1.04782	-0.71411	-2.36	-4.92	-1.36256	-4.78993	-3.02603
-20	-7.28	-12.06	-4.91	-7.72	-20.26	-8.26983	-2.58578		-0.83	-1.87	-16.1659	-4.72546	-1.76571	-11.61	-19.44	-7.01585	-29.1928	-27.2995
-10	-83.3	-67.15	-109.04	-151.53	-229.51	-34.231	-11.6954		-1.44	-2.24	-187.427	-27.7801	-6.28098	-230.73	-123.03	-40.875	-317.145	-195.556
0	-69.86	-84.73	-94.11	-178.56	-246.13	-62.8638	-27.6692		-2.83	-3.14	-146.392	-50.1296	-17.9687	-196.16	-221.75	-100.884	-269.816	-170.677
10	-49.89	-60.46	-70.92	-132.59	-170.25	-55.5009	-27.781		-2.58	-3.87	-99.5603	-42.137	-19.1466	-151.11	-183.19	-93.2439	-211.743	-125
20	-31.93	-35.65	-49.16	-89.55	-116.16	-38.7966	-20.3966		-1.99	-2.9	-62.0862	-27.9861	-13.8288	-106.42	-126.74	-65.4756	-147.171	-82.0318
30	-19.16	-17.72	-31.74	-55.03	-44.43	-23.875	-12.1624		-1.58	-3.87	-34.9172	-16.5185	-8.37362	-70.07	-77.43	-40.0823	-93.796	-47.7931
40	-8.91	-6.75	-18.03	-29.21	-5.3	-12.0638	-6.41983		-0.8	-4.57	-16.6823	-8.28704	-4.26454	-40	-40.54	-20.9274	-54.4342	-23.2466
50	-3.83	3.73	-8.51	-12.62	7.99	-4.71078	-2.73886		-0.46	-6.59	-5.6569	-3.19134	-1.99791	-19.68	-15.56	-8.27134	-27.4974	-7.47989
60	2.88	9.91	-2.23	5.69	48.95	1.36319	0.192304		-0.24	-6.15	6.06767	1.99782	-0.414577	-3.1	6.32	2.21744	7.98487	9.8127
70	9.4	21.9	6.38	6.16	0	7.10431	2.33173		0.41	0	9.46724	3.7038	1.34718	13.44	24.26	9.84268	19.6151	14.4016
80

## Sheet: Figure 7_IV
Figure 7a	a1A + b1																											Figure 7b	a1D + b1
Voltage (mV)	CFP							nb.E8							Chisel-1													Voltage (mV)	CFP									nb.E8										Chisel-1
-40	-0.77	-0.52	0.482317	-0.637225	-0.594976	-1.01913		-0.68	-0.68	-1.35733	-0.63	-0.436529	-1.35734		-0.47	-0.36	-0.282023											-60	-0.38	-0.703868	-0.357763	-1.51	-0.77	-0.91	-5	-1.39		-0.3	-0.58	-0.307961	-0.363711	-0.49	-0.31	-0.49	-0.36	-0.43			-0.329845
-30	-1.36	-1.75	-1.88593	-2.07445	-1.24387	-2.20036		-1.22	-1.22	-1.93133	-0.73	-0.582199	-0.664185		-0.56	-0.71	-0.437586											-50	-1.19	-1.47071	-0.727296	-8.63	-0.95	-3.26	-28.98	-10.42		-0.38	-0.65	-0.507217	-0.322489	-0.93	-0.55	-3.23	-0.96	-0.76		-0.47	-0.289685
-20	-2.75	-8.32	-5.80265	-10.1977	-3.28387	-9.13261		-1.4	-1.4	-2.27438	-1.31	-1.33571	-1.55391		-0.62	-0.91	-0.502529											-40	-7.49	-6.80189	-2.10556	-44.24	-3.41	-18.07	-129.9	-83.39		-0.75	-0.64	-0.754744	-2.10267	-2.91	-3.29	-22.32	-2.8	-2.45		-0.5	-0.438048
-10	-10.28	-92.89	-55.1482	-112.694	-16.979	-193.42		-2.46	-2.46	-11.4886	-5.28	-5.3	-2.81641		-0.77	-0.88	-0.358862											-30	-20.77	-26.6967	-9.6837	-104.89	-16.62	-63.7	-253.9	-270.93		-3.59	-1.67	-2.57938	-16.3451	-21.79	-23.96	-101.57	-17.19	-12.41		-0.88	-0.539387
0	-49.01	-253	-222.074	-334.144	-60.3742	-271.333		-2.83	-2.83	-23.9257	-24.12	-28.367	-13.7864		-0.61	-1.97	-0.500038											-20	-29.47	-49.3443	-20.7118	-141.08	-43.71	-119.14	-263.07	-329.77		-8.05	-3.18	-5.85736	-36.3422	-76.05	-64.62	-150.97	-78.9	-31.27		-0.89	-0.681429
10	-69.81	-208.65	-179.317	-287.827	-80.7984	-222.246		-6.47	-6.47	-71.6867	-54.86	-69.1361	-33.1984		-0.72	-2.97	-0.6241											-10	-29.75	-56.0849	-25.1467	-146.04	-63.21	-142.58	-225.22	-311.65		-10.84	-4.34	-7.46326	-42.9222	-99.55	-75.78	-148.61	-74.66	-37.45		-0.8	-1.57488
20	-57.39	-154.64	-133.201	-220.619	-66.4976	-167.899		-8.24	-8.24	-69.7705	-57.99	-71.4346	-31.2489		-0.67	-4.01	-0.753908											0	-26.55	-53.25	-24.8785	-130.83	-66.03	-140.33	-178.75	-260.56		-11.3	-3.76	-7.58178	-37.5289	-98.21	-71.02	-128.7	-61.69	-35.71		-0.9	-1.67042
30	-38.65	-104.77	-90.127	-152.133	-46.0702	-118.638		-7.27	-7.27	-52.501	-43.54	-53.7487	-23.6946		-0.8	-3.4	-0.51											10	-20.26	-43.5849	-21.0059	-102.45	-63.11	-120	-122.54	-203.4		-9.6	-2.99	-6.34101	-29.5378	-87.36	-58.98	-100.76	-49.99	-29.51		-0.66	-1.64167
40	-22.98	-63.96	-54.3598	-94.8035	-27.4	-76.0217		-5.03	-5.03	-36.0429	-27.14	-33.2634	-15.381		-0.58	-2.42	-0.346126											20	-14.43	-33.5326	-16.2407	-73.76	-47.7	-91	-74.9	-146.84		-7.37	-2.17	-5.19589	-21.5258	-68.11	-44.51	-72.1	-39.11	-23.1		-0.54	-0.482982
50	-11.97	-33.5	-27.728	-51.6734	-14.271	-42.4797		-3.04	-3.04	-21.7791	-14.45	-17.845	-9.03369		-0.4	-1.46	-0.448199											30	-9.38	-23.1137	-11.5963	-47.32	-35.36	-63.4	-35.3	-97.49		-4.83	-1.4	-3.83721	-14.124	-49.63	-30.09	-45.83	-28.52	-16.39		-0.38	-1.19179
60	-4.94	-11.84	-8.21746	-20.463	-5.83484	-18.3225		-1.7	-1.7	-10.76	-6.13	-7.60471	-4.31038		-0.53	-0.92	0.599617											40	-5.48	-14.0736	-7.4437	-26.88	-23.35	-39.36	-23.25	-58.59		-3.85	-1.05	-2.87705	-8.56289	-31.82	-18.96	-28.54	-19.66	-10.36		-0.47	-0.567952
70	0.79	6.28	7.64815	3.85116	0.274645	0.983116		-0.69	-0.69	-2.64086	0.43	0.589686	-1.44967		-2.77	-0.4	1.74035											50	-2.81	-8.125	-4.5497	-13.32	-14.19	-22.73	-10.34	-31.4		-1.87	-0.76	-1.45946	-4.99845	-18.26	-10.62	-16.26	-12.41	-5.96		-0.69	0.237417
80	5.85	23.21	22.8143	26.1705	6.07573	18.937		0.36	0.36	5.24095	6.88	7.70157	2.11332		0	0.74	-1.93498											60	-1.2	-3.78491	-2.39533	-5.3	-7.46	-14.73	-10.37	-15.07		-0.99	-1.1	-1.10116	-2.48333	-9.43	-5.17	-7.43	7.97	-3.2		-0.36	0.650714
	a1A + b2																												a1D + b2
Voltage (mV)	CFP								nb.E8							Chisel-1												Voltage (mV)	CFP									nb.E8									Chisel-1
-40	-0.71	-0.97	-1.22291	-0.51258	-0.65	-1.41	-0.88		-0.39	-0.84	-4.27434	-1.0459	-0.550984	-0.952436		-0.7	-2.51366	-1.27345	-1.31587	-1.92986								-60	-1.05	-1.37	-0.76	-0.63	-0.8	-0.86	-0.72	-0.62		-0.29	-0.52	-0.38	-0.33	-0.53	-0.88	-0.8	-0.8		-1.01	-1.64	-0.2
-30	-1.21	-1.54	-1.51595	-0.758153	-0.99	-1.68	-2.17		-0.62	-1.45	-6.77929	-1.45532	-1.22008	-1.49936		-0.8	-3.12043	-2.33612	-1.51471	-2.29507								-50	-4.82	-7.51	-1.62	-2.32	-2.63	-3.28	-1.05	-2.45		-1.04	-0.87	-1.81	-2.05	-1.43	-1.89	-2.31	-3.12		-1.86	-1.91	-0.82
-20	-3.26	-5.19	-4.28373	-1.91204	-3.3	-4.2	-7.53		-2.79	-5.67	-6.63172	-2.68518	-2.71405	-3.80276		-1.88	-8.89699	-5.63491	-2.40182	-3.57014								-40	-17.13	-36.12	-7.33	-16.25	-12.07	-14.37	-3.5	-12.72		-10.26	-6.81	-11.9	-13.54	-6.18	-9.73	-14.94	-11.39		-24.43	-3.62	-16.08
-10	-15.42	-32.46	-21.3639	-10.4045	-25.06	-15.92	-65.11		-18.45	-33.09	-25.3091	-10.7446	-8.53889	-22.9109		-8.66	-43.5925	-24.9905	-5.54198	-12.5029								-30	-38.6	-66.5	-24.6	-71.16	-29.12	-33.2	-10.94	-34.31		-41.1	-26.69	-38.21	-47.18	-19.18	-25.81	-44.04	-23.79		-33.18	-12.36	-64.9
0	-55.34	-116.91	-61.3139	-52.2376	-125.44	-37.68	-156.3		-122.02	-126.33	-81.1303	-45.7849	-35.8802	-134.859		-39.55	-155.882	-106.991	-17.4983	-46.315								-20	-48.39	-74.92	-40.59	-111.16	-39.11	-46.43	-16.8	-47.54		-69.31	-50.75	-62.47	-75.05	-28.6	-42.07	-61.6	-32.68		-55.04	-27.27	-60.4
10	-71.25	-125.91	-65.9937	-65.3185	-147.67	-41.14	-129.75		-102.45	-118.43	-77.8152	-70.5611	-59.4857	-159.494		-59.99	-155.72	-119.569	-28.8397	-73.55								-10	-47.69	-72.52	-47.85	-117.15	-39.49	-49.51	-19.72	-49.1		-77.46	-62.19	-73.12	-81.94	-30.59	-50.41	-62.44	-34.04		-59.38	-36.19	-53.18
20	-57.78	-97.41	-50.6829	-49.072	-112.6	-31.14	-94.55		-76.7	-85.71	-59.4444	-59.6079	-51.5413	-130.058		-49.3	-116.624	-89.931	-25.3876	-60.3207								0	-41.24	-62.68	-44.54	-100.11	-36.02	-44.83	-17.81	-44.56		-70.66	-59.9	-66.22	-73.81	-27.47	-49.79	-54.94	-31.22		-57.04	-34.68	-45.47
30	-38.42	-64.9	-32.0918	-31.5363	-71.82	-20.58	-63.73		-52.87	-56	-42.5434	-40.0748	-34.5381	-87.968		-31.79	-74.6893	-59.1621	-17.5157	-40.3836								10	-31.92	-50.94	-36.39	-78.88	-29.21	-36.95	-14.96	-36.37		-58.08	-50.78	-53.24	-59.99	-22.33	-43.96	-44.64	-24.81		-50.17	-29.08	-36.86
40	-22.39	-38.09	-17.388	-17.772	-40.13	-12.42	-38.39		-32.29	-32.64	-27.296	-24.1101	-19.8714	-53.0628		-17.74	-44.0333	-35.156	-10.981	-24.88								20	-22.1	-38.15	-27.01	-58.42	-21.36	-28.39	-11.12	-27.56		-43.45	-38.75	-37.17	-45.25	-16.45	-34.52	-33.13	-18.53		-41.06	-23.34	-28.44
50	-11.19	-19.58	-6.56836	-8.96497	-18.3	-5.78	-19.6		-16.82	-15.92	-14.5414	-12.0719	-9.7	-25.8724		-8.23	-19.9871	-19.506	-6.54223	-13.7279								30	-13.74	-26.07	-17.89	-40.12	-13.97	-19.48	-7.79	-18.82		-28.7	-26.77	-23.53	-31.12	-11.05	-24.18	-22.56	-11.85		-29.07	-17.63	-20.81
60	-5.92	-7.92	0.55588	-3.13204	-4.53	-2.15	-5.62		-5.31	-5.03	-4.29899	-4.35468	-3.50595	-7.86923		-2.41	-4.13978	-7.26267	-2.66231	-5.78279								40	-7.77	-16.14	-10.39	-25.96	-8.63	-11.84	-4.71	-11.8		-17.44	-16.92	-13.33	-18.83	-6.75	-15.11	-13.78	-6.96		-21.72	-19.36	-14.04
70	-1.68	0.53	5.63392	1.14287	6.53	2.08	7.2		5.67	6.38	-1.58798	2.71827	2.97389	7.04808		3.62	11.8505	4.68845	-0.730033	3.26336								50	-4.79	-8.68	-5.22	-14.91	-4.34	-6.45	-3.01	-6.49		-9.39	-9.21	-6.59	-10.4	-3.65	-8.24	-7.36	-3.84		-12.88	-8.35	-7.97
80	4.11	8.1	12.0576	5.16344	18.63	5.89	21.41		14.86	18.88	-5.97	11.7173	10.5365	24.0506		9.58	30.671	0	2.70562	13.5321								60	-1.49	-4.15	-1.78	-7.34	-1.55	-2.98	-1.47	-3.25		-3.95	-4.77	5.02	-5.42	-1.88	-3.84	-2.68	-1.63		-9.46	-4.95	-3.36
																													0.33	-1.65	0.4	-2.54	-0.45	-0.92	-0.87	-1.47		-0.92	-3.05	-1.86	-1.88	-0.97	-1.53	-1.32	-0.35		-7.61	-3.5	1.61
	a1A + b3
Voltage (mV)	CFP												nb.E8							Chisel-1									a1D + b3
-40	-0.51	-0.53	-0.401089	-0.81758	-0.74	-0.849935	-0.3	-0.393227	-0.91	-0.49	-0.447682		-0.5	-0.9	-1.09203	-0.569949	0.10331	-0.980845		-0.68	-0.994179	-0.62	-1.64	-0.945762	-0.485563			Voltage (mV)	CFP				nb.E8						Chisel-1
-30	-1.5	-0.44	-0.630862	-1.29522	-2.52	-1.5868	-0.37	-0.498844	-1.36	-0.95	-0.733064		-0.87	-1.18	-1.30076	-1.54561	-1.15201	-1.24916		-1.24	-2.35425	-1.24	-2.04	-1.26396	-1.04173			-60	-0.64	-0.443543	-2.52594		-0.73	-2.57	-0.883378	-0.538771	-0.412906		-1.33	-0.34	-0.606108	-1.03587	-0.767222
-20	-2.53	-1.95	-0.916911	-3.41885	-5.4	-3.26667	-0.68	-0.838889	-6.08	-3.61	-1.60896		-3.16	-3.35	-4.43696	-2.96081	-2.10282	-2.76641		-1.54	-1.11948	-3.31	-5.34	-4.22099	-3.07335			-50	-2.71	-3.71741	-2.88636		-2.79	-19.12	-3.00561	-1.3406	-0.764188		-5.57	-1.02	-2.68816	-6.33042	-2.73616
-10	-14.97	-4.07	-3.60049	-18.9624	-35.65	-16.1438	-1.65	-2.75338	-25.81	-15.96	-6.42543		-2.89	-14.59	-22.9424	-7.13232	-6.68851	-9.49648		-5.3	-5.0203	-14.76	-23.34	-22.5228	-16.5076			-40	-21.02	-37.9685	-20.6139		-32.66	-122.31	-16.0912	-6.31038	-3.16156		-23.52	-4.17	-15.3768	-280.745	-13.9929
0	-86.59	-13.38	-11.5764	-91.5159	-129.23	-59.1915	-6.2	-7.47644	-48.71	-46.86	-15.3722		-9.96	-56.81	-79.3924	-33.0106	-28.4535	-36.6782		-22.29	-11.5888	-55.58	-68.35	-89.698	-72.5482			-30	-85.63	-133.107	-90.503		-299.52	-211.72	-59.0737	-25.9628	-15.1625		-77.04	-13.54	-66.3081	-251.909	-57.0455
10	-137.37	-19.87	-17.3756	-105.261	-155.22	-78.4314	-12.18	-11.1338	-47.21	-55.49	-18.7439		-17.35	-93.37	-87.4684	-46.6571	-51.969	-61.0514		-39.8	-13.8948	-76.57	-80.57	-123.069	-100.528			-20	-137.43	-162.289	-155.515		-281.2	-214.16	-91.527	-50.8066	-32.7781		-132.33	-23.96	-104.859	-219.58	-90.0252
20	-118.45	-18.66	-15.4984	-82.535	-119.08	-65.8105	-11.52	-10.052	-34.42	-44.78	-15.3809		-17.27	-79.39	-68.1962	-33.5414	-43.196	-53.3324		-33.52	-11.5231	-66.75	-66.5	-105.614	-83.2233			-10	-151.83	-148.107	-175.673		-244.58	-188.35	-96.5743	-60.0164	-39.9094		-155.28	-28.18	-103.195	-177.965	-93.5909
30	-83.78	-13.19	-10.0252	-56.4796	-78.69	-45.1732	-7.84	-7.10356	-21.32	-29.21	-10.563		-11.83	-54.7	-45.9373	-22.6884	-28.5828	-35.6528		-21.53	-8.61567	-46.18	-44.63	-72.8228	-56.8325			0	-141.74	-120.863	-163.109		-202.03	-150.17	-89.2703	-55.9016	-37.4813		-154.76	-28.2	-85.173	-146.024	-81.2071
40	-51.62	-8.56	-5.96228	-34.1637	-44.42	-26.7026	-4.29	-4.45956	-11.62	-16.41	-6.49249		-8.55	-32.6	-27.176	-14.3227	-15.7115	-21.6183		-12.05	-4.2441	-27.69	-25.41	-43.4	-34.0259			10	-114.33	-92.5025	-136.958		-156.82	-111.37	-71.1284	-44.8869	-30.95		-136.62	-24.82	-63.5405	-114.507	-65.096
50	-27.57	-5.49	-3.1739	-17.5974	-20.3	-13.5869	-2.27	-2.48676	-4.9	-8.02	-3.29538		-9.43	-16.79	-13.5386	-7.89798	-6.82414	-11.2613		-4.39	-2.34373	-14.73	-12.89	-22.2366	-17.4589			20	-84.36	-65.7919	-105.63		-117.86	-75.4	-53.2953	-33.5191	-23.3141		-108.85	-19.5	-44.3713	-83.5734	-46.4803
60	-10.89	-2.7	-1.09878	-6.72229	-3.86	-5.09111	-0.68	-1.01124	-0.64	-2.21	-1.33601		-1.11	-5.96	-4.66405	-2.55586	3.06155	-3.34246		-0.9	-1.59052	-5.8	-4.77	-8.30198	-6.19899			30	-56.61	-42.134	-72.3091		-82.58	-47.46	-35.7601	-22.2443	-16.2128		-76.85	-13.67	-39.0492	-54.6923	-30.4748
70	4.64	0.86	0.355024	1.89752	9.31	1.26477	0.38	-0.0670845	3.72	2.61	0.811676		-1.28	2.34	3.41506	2.31752	10.0897	2.49634		2.47	0.728134	1.5	1.84	1.86257	2.81152			40	-33.15	-24.2396	-47.6776		-54.82	-26.39	-22.1405	-13.4863	-10.0453		-49.02	-9.28	-33.0005	-35.0874	-17.4657
80	12.77	2.91	2.79455	-24.1962	22.06	-31.9366	1.1	0.913378	8.49	8.01	2.64786		2.19	11.09	11.3202	4.32465	16.4224	9.14648		4.26	1.3109	8.84	7.98	12.3436	12.2198			50	-17.84	-12.7635	-25.4951		-31.62	-13.13	-12.1155	-7.52131	-5.6475		-27.37	-4.6	-10.9886	-20.5129	-9.60909
																												60	-4.74	-5.65939	-16.1527		-16.05	-5.58	-5.97851	-3.9606	-2.93066		-14.55	-2.24	4.50443	-10.6343	-4.64677
	a1A + b4
Voltage (mV)	CFP											nb.E8						Chisel-1											a1D + b4
-40	-0.99	-0.58	-0.94254	-0.449388	-0.564589	-0.56	-2.6	-0.844426	1.55672	-0.801439		-0.86	-0.701936	-0.914709	-0.654261	-0.416092		-1.49	-0.57	-0.495439	-1.82944	-0.56	-0.81	-0.808294	-0.308169			Voltage (mV)	CFP								nb.E8											Chisel-1
-30	-1.26	-0.87	-1.04762	-0.739013	-0.810123	-0.93	-3.66	-1.43131	-0.550189	-1.19932		-1.21	-1.02277	-0.996508	-1.08375	-0.418912		-2.09	-1.27	-0.708813	-1.695	-1.15	-1.53	-0.746114	-0.561366			-60	-0.96	-0.83	-0.4	-1.27	-10.7	-0.47	-0.17		-1.12	-1.03	-0.68	-0.62	-1.76	-0.99	-0.53	-0.49	-0.81	-0.38		0.9	-1.07
-20	-3.75	-1.74	-3.37397	-2.37421	-1.86405	-1.64	-5.77	-2.98902	-3.31861	-1.68121		-2.46	-3.09886	-2.77275	-1.53301	-0.982803		-5.17	-3.04	-1.32417	-3.75524	-2.42	-3.35	-1.14716	-1.09596			-50	-0.84	-8.15	-1.8	-5.41	-41.54	-1.54	-0.54		-5.97	-1.31	-3.07	-0.59	-2.74	-7.26	-0.85	-1.18	-1.17	-0.44		-1.03	-3.09
-10	-9.71	-5.76	-12.977	-12.5974	-7.9773	-7.16	-17.45	-11.2399	-20.6061	-3.90174		-7.95	-14.4269	-11.1423	-3.16994	-3.3072		-23	-12.63	-3.91259	-16.2817	-11.13	-12.07	-2.85408	-4.98536			-40	-5.63	-75.84	-15.29	-33.32	-100.49	-11.37	-1.62		-28.39	-1.8	-34.77	-2.72	-4.92	-94.66	-3.71	-4.99	-4.98	-1.12		-8.96	-25.53
0	-34.69	-20.93	-43.6579	-49.0092	-35.2963	-23.19	-71.57	-67.5464	-129.8	-10.9288		-47.25	-87.6879	-57.8201	-14.4267	-20.0598		-119.69	-49.98	-15.654	-48.4516	-56.88	-62.28	-13.0853	-28.0579			-30	-46.97	-173.25	-152.19	-76.22	-126.49	-44.43	-5.25		-62.72	-4.01	-128.48	-7.27	-15.54	-299.36	-11.63	-19.63	-61.97	-8.96		-27.82	-125.38
10	-57.76	-33.1	-62.9746	-67.2829	-51.8675	-29.17	-121.71	-115.049	-181.822	-26.2424		-81.22	-140.447	-114.138	-32.8954	-77.1799		-156.5	-73.73	-36.7741	-61.2056	-117.54	-126.88	-32.8417	-69.0492			-20	-137.78	-188.14	-239.76	-88.8	-123.77	-69.71	-8.46		-81.12	-11.49	-135.52	-13.8	-32.97	-261.1	-18.61	-38.37	-69.79	-21.18		-37.67	-134.9
20	-49.83	-28.89	-53.9675	-54.6296	-42.0693	-22.15	-111.1	-95.1858	-142.122	-28.7659		-68.91	-113.879	-102.905	-32.9506	-87.569		-126.73	-63.43	-34.5626	-49.9548	-108.41	-114.07	-33.3645	-61.5191			-10	-157.36	-172.86	-230.07	-83.78	-113.47	-70.49	-10.51		-82.75	-15.9	-120.33	-19.89	-43.55	-192.83	-21.31	-47.58	-63.34	-20.72		-38.14	-119.97
30	-34.17	-19.18	-53.9865	-36.2243	-28.2074	-13.93	-79.72	-67.0437	-94.5222	-20.2561		-46.83	-79.7021	-72.4392	-23.4841	-66.7238		-88.1	-43.56	-31.946	-33.0762	-77.43	-81.25	-23.0199	-42.1459			0	-147.34	-145.33	-198.94	-71.5	-105.03	-61.62	-9.8		-71.08	-19.88	-103.2	-20.45	-43.67	-127.6	-19.33	-46.39	-50.98	-19.57		-31.52	-98.21
40	-20.42	-11	-35.8	-20.9079	-16.0761	-7.83	-49	-40.3235	-55.2405	-13.1296		-28.28	-49.2241	-44.3677	-13.9886	-44.0544		-54.61	-25.35	-15.0317	-18.4659	-46.5	-49.77	-15.4744	-25.6224			10	-125.38	-115.41	-161.11	-57.04	-89.86	-47.78	-7.93		-55.5	-20.52	-75.58	-17.15	-37.31	-84.83	-16.6	-39.45	-39.31	-12.95		-23.06	-76.6
50	-10.32	-5.09	-13.6325	-10.4125	-8.00614	-3.27	-28.35	-21.4743	-27.3495	-7.97121		-15.62	-26.3936	-24.0058	-7.24602	-25.2314		-28.68	-13.27	-7.80863	-8.67857	-24.57	-26.91	-8.45213	-13.165			20	-100	-85.21	-124.34	-41.91	-69.71	-35.28	-6		-39.13	-18.11	-53.55	-13.55	-29.01	-46.47	-11.18	-30.46	-29.37	-4.99		-14.39	-56.13
60	-3.65	-1.1	-3.16984	-3.65533	-2.89982	0.7	-13.06	-8.69126	-8.42555	-3.19826		-6.69	-11.1156	-10.2762	-3.20006	-12.2276		-11.21	-5.48	-3.17338	-2.20087	-10.67	-11.52	-4.03137	-5.50874			30	-75.47	-57.67	-89.98	-28.26	-50.45	-24.41	-3.81		-25.03	-13.73	-36.23	-9.13	-20.4	-25.71	-7.18	-21	-21.15	-3.47		-5.63	-38.87
70	1.97	2.31	1.47818	2.14717	1.5838	2.8	120.91	4.66514	7.92	1.58432		-1.11	2.19447	2.77709	-0.62892	-2.66234		4.23	2.09	-10.2115	3.30294	-2.59	2.4	-1.9291	1.31229			40	-52.48	-35.66	-60.4	-17.85	-30.82	-15.43	-2.59		-13.53	-8.57	-22.8	-4.8	-12.7	-11.41	-4.58	-13.03	-12.97	-1.68		3.65	-25.16
80	7.3	5.59	8.3627	6.28875	4.86301	6.19	0	12.8639	22.7178	3.52333		4.85	13.4106	10.7926	2.45835	5.37406		4.82	7.37	-4.25561	0	10.93	12.33	2.16299	6.11421			50	-34.24	-18.95	-36.91	-9.69	-17.22	-8.48	-1.86		-6.43	-4	-12.88	-1.78	-7.52	-13.32	-2.3	-7.23	-1.26	-1.84		6.43	-14.78
																												60	-18.79	-7.75	-19.85	-3.97	-8.78	-4.42	-0.96
[truncated: 26 more columns]

## Sheet: Figure 8
Figure 8c
Voltage (mV)	CFP															Voltage (mV)	Chisel-1
-60	-0.21098	-1.52588	-0.31334	-0.25887	-0.12356	0.03565	-0.08598	-0.27759	-0.10541	-0.08841	-0.23397	-0.09556	-0.08456			-60	-0.00239	-0.05668	-0.91553	-0.01032	0.30518	-0.04946	0	-0.01029	-0.91553	-0.91553	0.30518	0	0.00801
-40	-3.55555	0	-4.58574	-0.84713	1.39208	0.65607	0.84142	-0.31147	0.79818	-0.68677	0.3866	-0.0854	2.05167			-40	0.00283	1.16926	0.30518	0.60004	2.44141	0.8684	1.83105	0.59721	0	-0.30518	0.61035	0.91553	-1.51511
-20	-4.45872	-1.83105	-3.05984	-1.74057	-2.58544	-1.77526	-0.67259	-0.34536	1.39658	-0.3696	-2.04461	-3.73735	-1.00009			-20	-1.21266	1.47968	0.91553	0.60004	3.05176	1.17592	2.13623	-0.62634	-0.61035	0.30518	-0.61035	1.2207	-2.42787
0	-11.7706	-6.10352	-11.9099	-6.29616	-16.6338	-7.5635	-4.01765	-15.638	-1.36194	-3.10418	-18.2087	-13.1877	-28.4659			0	-1.20744	-0.34614	1.2207	-0.62067	3.05176	-1.56832	2.74658	-1.54472	-0.91553	1.52588	0.91553	0.61035	-2.4251
20	-13.8944	-10.376	-25.6428	-12.0724	-16.644	-8.77413	-3.7006	-15.6719	-8.6981	-8.28018	-14.2312	-12.8723	-17.7847			20	-0.89703	-1.86678	-0.61035	-2.14655	3.35693	-0.34528	4.57764	-1.85273	-1.2207	0.30518	1.83105	1.2207	-2.72751
40	-2.89576	-5.79834	-5.50124	-4.42087	-4.75234	-6.01751	-0.02662	-5.63499	-5.04794	-5.5216	-4.15014	-3.70687	-6.18812			40	-0.58663	-0.94601	0.30518	-0.62067	2.74658	1.48811	3.66211	-1.24523	-2.13623	0.61035	2.13623	0.91553	-2.1144
60	-2.27305	-3.05176	8.23163	-0.43149	1.64608	-2.95568	0.90079	0.12943	-1.70295	-3.98373	1.96359	-0.33978	4.49308			60	0.33411	-0.33043	0.30518	-1.84137	3.66211	6.06808	-2.13623	0.88815	0.61035	2.74658	3.35693	0.91553
Figure 8d
Voltage (mV)	CFP									Voltage (mV)	Chisel-1
-60	0.09306	0.1381	0.13667	0.77201	0.00463	-0.03796	0.22831			-60	7.81678	1.27744	-0.10058	-0.06749	-4.60334	0.78395	1.53633	-0.05036
-40	2.26282	4.77834	2.29353	3.81101	2.90468	4.99481	5.03265			-40	1.9369	3.06202	3.53764	4.69155	5.0261	0.0322	0.08942	6.61182
-20	7.43394	21.0612	9.44263	16.0242	21.9981	10.9305	8.072			-20	6.20144	-0.122	7.47221	8.14298	4.15764	2.44626	8.40217	7.21245
0	24.2805	19.586	16.9135	11.975	29.8238	10.7398	21.2497			0	13.8051	6.14078	5.85888	10.0598	17.21	11.224	14.1383	7.87704
20	22.8299	24.6398	10.1898	19.0297	28.0228	14.0259	25.2516			20	17.4153	5.06907	12.9981	12.6099	20.3667	15.5151	16.1849	11.7651
40	33.8782	37.2512	17.1586	18.9315	29.5374	35.9512	24.0575			40	15.5737	7.24358	13.9141	19.2233	16.2371	18.0606	13.3467	10.5403
60	33.8782	37.2512	26.493	26.7477	29.5374	35.9512	26.9521			60	15.5737	7.24358	13.9141	25.2654	22.8066	17.142	11.2876	10.5403
Figure 8g
Voltage (mV)	mCherry															Voltage (mV)	Chisel-1
-60		-0.35	-0.566855	-0.273024	-0.204913	-0.38	-0.3	-0.384372	-0.17	-0.05	-0.17	-0.240454	-0.23017			-60	-0.23	-0.17	-0.153192	-0.299875	-0.279883	0.46	-0.3	-0.318093	-0.380667	-0.13	-0.21
-50		-0.25	-0.226161	-0.322634	-0.372391	-0.45	-1	-0.443186	-0.29	-0.57	-0.51	-0.228369	-0.357472			-50	-0.43	-0.15	-0.228404	-0.393446	-0.367217	0.47	-0.47	-0.38608	-0.273923	-0.25	-0.98
-40	-0.85	-1.06	-1.01992	-0.607	-1.22265	-1.35	-0.95	-0.663535	-1.41	-2.91	-1.61	-0.404128	-0.293755			-40	-1.9	0.79	-0.707635	-1.79125	-1.67183	-0.52	-1.2	-1.4168	-0.859538	-0.66	-2.95
-30	-2.5	-2.15	-2.70097	-1.60227	-2.12298	-2.06	-2.53	-1.68305	-2.91	-5.34	-3.73	-1.52279	-1.45753			-30	-3.09	-3.14	-1.97462	-6.31446	-5.8935	-1.31	-2.33	-3.0696	-1.91285	-1.94	-4.13
-20	-4.13	-3.64	-5.30629	-3.28	-3.44717	-2.87	-3.54	-2.57256	-4.08	-6.12	-5.59	-3.4	-2.63189			-20	-4.87	-44.94	-2.84846	-18.6125	-17.3717	-2.02	-3.96	-10.1985	-2.82923	-2.65	-4.86
-10	-5.43	-5.58	-11.9094	-6.58415	-5.21413	-3.09	-3.92	-4.5293	-4.92	-6.57	-7.21	-5.0559	-3.84			-10	-7.26	-37.54	-3.60067	-14.8562	-13.8658	-5.98	-7.65	-49.244	-6.51154	-3.61	-5.14
0	-6.48	-7.7	-14.8853	-14.5334	-7.27848	-3.69	-4.05	-9.52023	-5.52	-6.72	-8.85	-7.01487	-4.94264			0	-7.39	-30.41	-4.74702	-11.2936	-10.5407	-10.94	-13.85	-42.9067	-13.3279	-5.12	-5.84
10	-6.68	-7.65	-13.5066	-14.5017	-8.07674	-4.15	-4.36	-9.72139	-4.89	-5.27	-7.63	-7.25692	-5.10321			10	-5.19	-22.61	-4.51971	-7.57107	-7.06633	-9.5	-14.79	-34.264	-13.5177	-5.63	-4.83
20	-5.52	-5.37	-9.85129	-10.859	-6.3287	-2.74	-3.48	-7.93349	-3.21	-3.56	-4.89	-5.80667	-4.04793			20	-2.26	-15.47	-2.92144	-5.89911	-5.50583	-5.96	-11.86	-25.5053	-10.2936	-4.24	-3.25
30	-3.65	-3.56	-6.17742	-7.92537	-3.98283	-1.35	-1.94	-4.49628	-1.6	-2.04	-2.33	-3.68487	-2.75245			30	-2.59	-9.53	-0.780048	-4.64946	-4.3395	-2.32	-7.6	-17.0627	-7.20359	-2.54	-1.96
40	-2.09	-1.74	-3.52258	-4.63073	-2.02222	0.83	-0.38	-1.63619	-0.76	-0.88	-0.53	-2.01792	-1.40821			40	0.81	-4.85	1.44875	-3.21661	-3.00217	1.67	-4.02	-10.0432	-3.79461	-1.37	-0.87
50	-0.66	-0.7	-1.76532	-2.47463	-1.03028	1.76	1.06	0.382791	-0.16	-0.34	0.9	-1.11956	-0.618924			50	2.99	-1.28	3.01173	-2.27375	-2.12217	3.97	-1.64	-4.70947	-2.14164	-0.33	-0.21
60	-0.33	0.57	-0.46171	-0.419707	-0.228696	0	1.88	0.736744	0.24	0.51	1.67	-0.430154	0.149581			60	3.24	1.49	4.93827	4.61554	4.30783	5.73	-0.31	-1.25381	-0.573795	0.31	0.45
Figure 8h	mCherry		Chisel-1
FSK fold increase	3.55		4.52
	2.71		3.39
	4.14		2.01
	6.14		5.88707
	4.87175		4.81263
	2.84
	1.57593
	4.60292
	4.98409
	4.09954
	4.19451
	5.50506
	4.71361
	4.78703

## Sheet: Figure 9
Figure 9d
	mCherry
90KCl	4.95117	4.4783	5.10511	5.15583	5.04332	4.93781	5.1422	4.55343	4.83354	4.88393	4.96103	5.07823	4.54405	4.41525	4.38967	4.48991	4.15241	3.77316	4.35712	3.90133
90K + 10uM Nis	2.59128	2.1498	2.85712	2.67245	2.55034	2.30244	2.71054	3.00611	2.99621	3.16486	2.84686	2.73879	2.86681	2.3345	2.62028	1.88687	1.67014	2.30731	2.15555	1.70095
90K+10uM Nis/1uM CTX	1.29984	1.17825	1.39096	1.66984	1.37317	1.1331	1.56115	1.52771	1.62005	1.97454	1.50901	1.55194	1.43464	2.74809	2.09517	1.94726	1.7334	2.12585	2.13821	1.83126
	Chisel-1
90KCl	1.77542	2.02639	1.98962	2.25254	2.02045	1.37494	2.00957	1.92764	4.47222	4.17349	3.12421	3.98827	1.43182	2.75549	3.90655	4.16463	4.2352	3.85575	2.53594	1.6425	1.72919	1.64264	2.63462	2.65735	2.33685	2.40219	1.69821	1.64977	2.41653	2.3152
90K + 10uM Nis	1.61352	1.67096	1.68384	1.63251	1.75072	1.60846	1.88806	1.78557	2.11528	2.46821	1.71685	2.25902	1.29276	1.30205	1.94951	1.85268	1.49591	2.05646	1.74164	1.54767	1.56587	1.34428	1.78192	1.80427	1.70064	1.64175	1.50445	1.18337	1.64853	1.67502
90K+10uM Nis/1uM CTX	1.28514	1.28828	1.35404	1.34887	1.33109	1.12662	1.29961	1.30408	2.08988	2.53264	1.70199	2.26858	1.28455	1.33891	1.87672	1.76413	1.654	1.98194	1.55363	1.4074	1.54881	1.36189	1.50221	1.57797	1.53402	1.50693	1.44374	1.05988	1.48588	1.60429
Figure 9f
	5K	40K	40K+Nis+Aga+CTX	40K_E8	40K_F3
	153.454	577.413	288.783	538.273	565.337
	126.82	1150.3	423.6	390.766	722.375
	129.572	431.254	421.137	702.655	370.038
	111.677	735.403	403.84	549.573	623.874
	118.572	673.038	361.082	664.867	157.364
	145.392	908.801	427.981	572.036	275.901
	158.57	884.173	582.557	474.158	433.004
	190.75	1186.72	364.328	715.619	444.131
	174.973	1208.12	372.701	486.8	320.656
	183.877	1685.63	574.312	434.237	298.858
	188.05	1912.18	627.423	188.407	437.09
	61.4844	1384.64	716.422	626.922	428.727
	83.4112	1291.65	374.663	462.276	197.596
	103.594	1217.74	413.707	625.161	165.686
	131.172	1603.05	359.772	591.003	337.925
	174.408	1399.78	393.463	674.225	398.889
	160.824	1202.72	218.476	539.46	306.978
	83.782	1193.58	249.579	887.581	920.501
	204.188	1641.14	394.678	674.19	505.185
	208.574	1663.43	405.998	859.915	223.312
	126.116	1319.81	409.393	815.914	475.078
	156.621	1167.97	366.869	1315.2	318.306
	150.404	1030.91	424.679	691.37	406.134
	163.818	1267.16	573.415	682.776	676.467
	228.93	839.806	276.029	997.027	256.077
	173.314	952.192	138.826	87.1925	451.271
	148.084	1047.38	505.265	1016.89	532.612
	96.7438	1167.77	440.286	777.557	377.085
	150.758	1393.77	548.909	868.794	487.493
	177.978	1148.98	382.781	781.197	228.793
	127.34	876.593	443.092	1122.99	388.449
	54.6629	1172.39	471.957	662.532	320.462
	216.862	862.509	171.241	1038.37	131.48
	140.49	1187.92	412.423	518.386	282.54
	158.027	1008.89	124.572	340.586	212.408
	74.0843	1236.2	114.687	340.724	446.707
	188.855	1501.57	117.748	435.405	384.465
	137.631	1073	406.373	650.153	484.939
	93.0146	1823.52	534.269	23.3956	384.871
	121.085	1461.98	562	420.965	230.05
	132.503	1541.63	590.155	509.787	226.819
	128.477	982.068	605.516	805.338	334.629
	161.277	1108.53	789.886	809.062	272.082
	170.934	1175.18	709.387	988.461	333.705
	121.437	1430.87	139.422	948.065	438.915
	98.7795	1373.14	115.077	777.687	407.386
	112.753	1435.85	126.219	768.74	306.111
	201.512	1659.39	125.578	521.334	242.796
	117.944	1446.25	102.986	520.017
	154.855	1219.34	112.82	431.858
	29.0284	952.995	102.228	719.559
	175.815	1166.39	660.975	740.237
	158.95	596.41	664.021	446.615
	104.088	1096.39	220.271	714.94
	168.658	900.999	784.518	441.771
	159.535	1253.02	565.715	761.995
	85.3696	1120.93	151.365	654.502
	224.145	554.867	152.313	728.462
	172.218	1525.15	441.113	566.812
	120.812	1590.44	346.578	375.101
	140.87	1249.94	449.634	10.5739
	176.367	1127.52	598.939	314.536
	141.892	1291.02	456.978	334.994
	134.788	969.909	732.436	441.74
	164.89	1381.41		411.516
	103.96	390.233	275.163	480.341
	136.78	1250.07	424.15	629.393
	128.792	1763	288.117	426.914
	104.397	1359.45	317.026	275.418
	171.957	1448.84	106.882	464.903
	182.164	1355.52	494.86	571.913
	134.147	1852.47	115.932	832.79
	116.593	1473.39	209.209	942.107
	143.966	1445.01	433.277	715.613
	165.453	1389.16	337.873	1100.62
	144.297	1661.18	338.813	528.582
	265.38	1228.41	280.497	819.246
	200.926	1826.51	277.575	481.598
	201.055	1546.58	553.894	443.848
	206.226	1509.88	521.8	624.658
	419.31	1511.62	670.147	1294.35
	205.802	1811.1	587.818	813.795
	360.224	1240.16	265.208	1414.12
	264.705	1394.08	242.732	77.3987
	168.903	2023.23	513.442	1181.84
	230.341	1029.74	191.53	757.929
	206.465	1496.91	470.892	679.745
	202.689	2014.95	420.346	1249.83
	231.987	1440.92	481.941	1020.25
	280.119	1830.3	546.271	863.443
	236.884	1063.18	458.811	977.269
	222.253	1621.09	369.993	1291.47
	174.653	1544.52	493.635	563.418
	340.094	1234.53	329.958	629.418
	180.247	1277.43	510.887	728.403
	218.721	1967.58	472.053	700.963
	209.498	1666.19	215.334	521.399
	122.767	1347.63	188.121	506.495
	119.876	1688.45	330.451	362.159
	383.345	1494.62	405.505	379.337
	252.585	1557.49	158.025	494.872
	160.056	1628.28	299.685	306.55
	243.244	1751.15	186.123	206.214
	138.757	1403.72	336.225	214.471
	151.059	1610.09	182.362	212.633
	237.473	1515.15	424.051	696.754
	218.738	1022.18	250.247	847.343
	383.03	1290.61	168.114	372.603
	208.542	1143.02	271.277	632.991
	335.912	1024.33	305.735	639.397
	136.832	1669.73	157.128	856.605
	185.829	1491.47	142.222	647.426
	146.135	998.336	199.182	785.363
	122.883	243.711	172.745	792.161
	193.742	773.609	141.016	689.856
	157.462	551.452	145.77	820.822
	243.424	716.398	117.415	1098.48
	180.284	860.356	157.866	811.847
	103.254	840.663	142.17	926.302
	197.294	842.551	392.547	544.844
	260.601	368.462	166.771	893.624
	366.511	814.677	218.879	659.604
	146.553	1152.1	231.979	573.592
	151.576	1184.15	125.267	262.175
	136.416	1095.31	179.531	669.341
	173.893	561.397	53.9762	506.79
	84.4293	681.971	69.6641	980.513
	142.557	1071.24	133.852	935.216
	63.4726	1374.86	92.3587	828.764
	110.238	685.246	109.484	993.102
	88.9697	421.466	143.624	672.981
	86.8076	979.562	84.3517	876.041
	183.07	236.776	115.258	668.169
	175.69	824.277	102.565	684.279
	112.799	553.794	198.107	822.188
	228.109	721.085	69.7738	898.848
	130.269	683.871	190.6	837.959
	209.083	962.599	71.8498	420.274
	91.0198	439.427	93.8393	792.112
	156.297	753.983		884.99
	173.068	739.509		433.824
	171.052	1243.8		816.775
	168.038	1100.58		786.574
	122.848	270.173		642.985
	46.9506	604.037		501.188
	210.62	382.075		387.877
		101.128		352.443
		930.179		454.587
		420.937		114.951
		294.985		428.892
		1034.49		388.88
		621.407		327.37
		1115.89		350.356
		1308.33		267.034
		1211.59		192.977
		1320.3		315.325
		1057.59		276.264
		1237.94		372.535
		990.321		172.386
		1293.76		387.111
		1188.92		303.396
		1106.6		84.7673
		886.606		345.286
		1151.99		147.329
		1210.94		141.264
		907.848		253.325
				171.541
				142.377
				311.075
				287.447
				248.949
				349.081
				208.564
				282.543
				104.636
				176.834
				219.138
				284.634
				369.671
				181.926
				165.961
				17.9565
				208.138
				439.722
				236.147
				230.973
				233.864
				152.34
				248.606

## Sheet: Figure9_WB
Figure 9b

## Sheet: Supplementary Figure 5
Supplementary Figure 5
	Voltage (mV)	CFP
	-40	0.00353023	0.0033177	0.00247835	0.00105418	0.00354543	0.00302935	0.00202957	0.00400767	0.00450054	0.00208736	0.00249	0.00481	0.00129	0.00129	0.00182	0.00268	0.00315	0.00374
	-30	0.00405463	0.0043585	0.00325784	0.00313355	0.00414524	0.00355531	0.00278259	0.0042552	0.00559856	0.00252097	0.00344	0.00821	0.00349	0.00349	0.00256	0.00415	0.00398	0.00568
	-20	0.00660477	0.00612911	0.00541974	0.00875515	0.00571091	0.00643175	0.00313732	0.00661567	0.00788438	0.00576954	0.00827	0.0123	0.00657	0.00657	0.0082	0.00953	0.0106	0.00929
	-10	0.0326883	0.0291675	0.0276502	0.0344601	0.0158377	0.0188345	0.010332	0.0174446	0.0264743	0.0208368	0.0596	0.0434	0.0319	0.0319	0.053	0.0447	0.0639	0.0549
	0	0.196448	0.153071	0.213649	0.234236	0.0930629	0.204383	0.0694062	0.0950897	0.236908	0.125727	0.285	0.214	0.191	0.191	0.331	0.256	0.329	0.821
	10	0.505317	0.451153	0.559766	0.627999	0.384562	0.730549	0.324806	0.319844	0.619497	0.415208	0.577	0.512	0.525	0.525	0.67	0.656	0.671	0.88
	20	0.680417	0.640681	0.725585	0.808075	0.618993	0.83307	0.559751	0.536123	0.761616	0.629023	0.737	0.688	0.75	0.75	0.822	0.857	0.849	0.942
	30	0.792502	0.76423	0.823851	0.88462	0.763594	0.884776	0.695044	0.674755	0.846284	0.748674	0.858	0.792	0.862	0.862	0.878	0.955	0.912	0.966
	40	0.869083	0.854368	0.885384	0.913559	0.850889	0.92464	0.801125	0.781594	0.903016	0.834194	0.903	0.91	0.937	0.937	0.943	1	0.98	0.979
	50	0.927139	0.921315	0.939792	0.950979	0.907258	0.951542	0.885562	0.876438	0.947361	0.900969	0.95	0.969	0.986	0.986	0.964	0.929	0.991	0.994
	60	0.969659	0.95935	0.978071	0.975053	0.95186	0.972581	0.952053	0.922194	0.97544	0.939803	0.973	0.967	0.996	0.996	0.982	0.932	0.978	1
	70	0.984757	0.9792	0.992985	0.987485	0.987245	0.988389	0.978439	0.980376	0.995045	0.969937	0.992	0.987	0.994	0.994	1	0.857	1	0.997
	80	1	1	1	1	1	1	1	1	1	1	1	1	1	1	0.985	0.835	0.991	0.996
	Voltage (mV)	nb.E8
	-40	0.00496842	0.0100443	0.00647912	0.0089	0.0175	0.00592	0.0116	0.0553	0.00353	0.0206
	-30	0.00440563	0.0075239	0.00991006	0.0167	0.0161	0.0085	0.0149	0.0616	0.0102	0.0437
	-20	0.00600592	0.00924436	0.0167056	0.00555	0.0273	0.0137	0.0141	0.0426	0.0136	0.0316
	-10	0.0384264	0.0133199	0.0368089	0.0202	0.0562	0.0327	0.0281	0.0779	0.0335	0.0521
	0	0.18259	0.0430848	0.179631	0.0753	0.14	0.141	0.0839	0.206	0.137	0.129
	10	0.522225	0.188352	0.398415	0.276	0.367	0.435	0.236	0.477	0.444	0.294
	20	0.760858	0.458074	0.602516	0.5	0.641	0.696	0.463	0.895	0.702	0.524
	30	0.891836	0.656302	0.748394	0.703	0.832	0.802	0.67	0.961	0.848	0.681
	40	0.974028	0.814753	0.873126	0.833	0.881	0.907	0.839	0.946	0.922	0.799
	50	0.991192	0.885843	0.923983	0.909	0.942	0.903	0.943	0.943	0.945	0.893
	60	1	0.900886	0.993255	0.957	0.96	0.926	0.974	0.957	0.993	0.927
	70	0.977539	0.972941	0.978212	0.991	0.948	1	0.992	0.988	0.997	1
	80	0.935737	1	1	1	1	0.974	1	1	1	0.98

[truncated: 2 more sheets: Supplementary Figure 7_, Supplementary Figure 8]
